# Supplementary material for: Content Determination and Chemical Clustering Analysis of Tanshinone and Salvianolic Acid in Salvia spp
Source: Metabolites. 2024 Aug 8;14(8):441. doi: 10.3390/metabo14080441 (PMC11356371; doi:10.3390/metabo14080441)
Supplement: Supplementary file 1 [file metabolites-14-00441-s001.zip]

Archive with 1 entries (1 files):
- metabolites-3111043-supplementary.pdf
